# Supplementary material for: Differential roles of insulin like growth factor 1 receptor and insulin receptor during embryonic heart development
Source: BMC Dev Biol. 2019 Mar 25;19:5. doi: 10.1186/s12861-019-0186-8 (PMC6434851; doi:10.1186/s12861-019-0186-8)
Supplement: Supplementary file 2 — Raw data of ventricular wall thickness in E14.5 embryos. Primary raw data graphed in Fig. 3 are provided in this Additional File. (XLSX 13 kb) [file 12861_2019_186_MOESM2_ESM.xlsx]

## Sheet: Sheet1
Primary data for ventricular morphology measurements shown in Fig. 3. Units are microns.
	Control	Nkx2.5Cre/Igf1r/Ir	Nkx2.5Cre/Igf1r	Nkx2.5Cre/Ir
	RV	RV	RV	RV
	138.019	31.768	98.678	160.04
	155.744	58.632	23.593	142.848
	153.523	33.687	28.414	172.097
	131.656	58.685	43.387	112.061
	173.837		40.753	118.996
	149.955		66.403	106.377
	162.402		84.168
	135.207
Avg	150.043	45.693	55.0566	135.403
SEM	5.117	7.49588	10.8228	11.0535
	LV	LV	LV	LV
	217.723	58.864	113.616	175.14
	174.117	131.206	68.084	171.759
	159.887	44.738	87.509	180.512
	191.681	145.028	105.929	159.936
	223.537		135.262	157.606
	221.192		113.846	136.691
	222.849		145.093
	186.025
Avg	199.626	94.959	109.906	163.607
SEM	8.84554	25.2417	9.97242	6.47869
